# Supplementary material for: At-Home Care Program for Acute Myeloid Leukemia Induction Phase in Patients Treated with Venetoclax-Based Low-Intensity Regimens
Source: Cancers (Basel). 2024 Dec 23;16(24):4274. doi: 10.3390/cancers16244274 (PMC11674946; doi:10.3390/cancers16244274)
Supplement: Supplementary file 1 [file cancers-16-04274-s001.zip]

Archive with 1 entries (1 files):
- cancers-3323393-supplementary.pdf
